# Supplementary material for: Virtual Screening–Guided Discovery of a Selective TRPV1 Pentapeptide Inhibitor with Topical Anti-Allergic Efficacy
Source: Cells. 2026 Jan 3;15(1):79. doi: 10.3390/cells15010079 (PMC12786063; doi:10.3390/cells15010079)
Supplement: Supplementary file 1 [file cells-15-00079-s001.zip]

Archive with 1 entries (1 files):
- cells-4033375-supplementary.pdf
